# Supplementary material for: The strigolactone biosynthesis gene DWARF27 is co-opted in rhizobium symbiosis
Source: BMC Plant Biol. 2015 Oct 26;15:260. doi: 10.1186/s12870-015-0651-x (PMC4624177; doi:10.1186/s12870-015-0651-x)
Supplement: Additional file 6: — Primer sequences of all primers used in this study. The recombination sites in the sequences are shown in italic. (CSV 1 kb) [file 12870_2015_651_MOESM6_ESM.csv]

Purpose	Name	Sequence
qRT-PCR	qMtENOD11-F	ACTTCCTAAACCGCCGCAC
qRT-PCR	qMtENOD11-R	TGGCGGTTTCTTCTGTGGT
qRT-PCR	qMtD27-F	GAGATGATATTCGGCCAGGAAC
qRT-PCR	qMtD27-R	GCATGGTTTTTCTTAGCCTTGC
qRT-PCR	qMedtr7g095920-F	AACAGTTCAAGCTGCCACAG
qRT-PCR	qMedtr7g095920-R	AGCGCTTGAATGGTAACCTC
qRT-PCR	qMtCCD7-F	GATGTGGGGGAAGAAGCTATTG
qRT-PCR	qMtCCD7-R	TCCCAATCGTATCCAACGTG
qRT-PCR	qMtCCD8-F	GAAGATGGGAGGGTAACTGCTG
qRT-PCR	qMtCCD8-R	AGAACATCTTCGCCGTTAAATG
qRT-PCR	qMtUBQ10-F	CCCTTCATCTTGTCCTTCGTCTG
qRT-PCR	qMtUBQ10-R	CACCTCCAATGTAATGGTCTTTCC
qRT-PCR	qMtPTB-F	CGCCTTGTCAGCATTGATGTC
qRT-PCR	qMtPTB-R	TGAACCAGTGCCTGGAATCCT
Constructs	MtD27i-F	CACCGGTCCCTCCGAGGTAAG
Constructs	MtD27i-R	GCAGGGTTGCTTGAGTGC
Constructs	pMtD27-F	GGGGACAACTTTGTATAGAAAAGTTGAACAACTGTTCCCAGCGC
Constructs	pMtD27-R	GGGGACTGCTTTTTTGTACAAACTTGGTTGTGAGTAGTTATTGATTTTCATGTGA
Constructs	pMtCCD7-F	CACCAAGGTTTTGTGACTCATT
Constructs	pMtCCD7-R	TTTTGGAAGTTATAGATGCCTTGG
Constructs	pMtCCD8-F	CACCAAATCGAAGACAACCCTCCA
Constructs	pMtCCD8-R	GATTGGAGAAACAAGAGCCAAG
