# Supplementary material for: The strigolactone biosynthesis gene DWARF27 is co-opted in rhizobium symbiosis
Source: BMC Plant Biol. 2015 Oct 26;15:260. doi: 10.1186/s12870-015-0651-x (PMC4624177; doi:10.1186/s12870-015-0651-x)
Supplement: Additional file 7: — Probe IDs used in this study as in the Medicago gene atlas. (CSV 180 bytes) [file 12870_2015_651_MOESM7_ESM.csv]

Gene	Probe ID Medicago gene atlas
MtD27	Mtr.4797.1.S1_s_at
Medtr7g095920	Mtr.28056.1.S1_at
MtCCD7	Mtr.32038.1.S1_at
MtCCD8	Mtr.37123.1.S1_s_at
Medtr7g063800	Mtr.1606.1.S1_at
